# Supplementary material for: Glycerol-3-Phosphate Acyltransferase GPAT9 Enhanced Seed Oil Accumulation and Eukaryotic Galactolipid Synthesis in Brassica napus
Source: Int J Mol Sci. 2023 Nov 9;24(22):16111. doi: 10.3390/ijms242216111 (PMC10671787; doi:10.3390/ijms242216111)
Supplement: Supplementary file 1 [file ijms-24-16111-s001.zip]

Archive with 1 entries (1 files):
- ijms-2647118-supplementary.pdf
